# Supplementary material for: SPARC Is Highly Expressed in Young Skin and Promotes Extracellular Matrix Integrity in Fibroblasts via the TGF-β Signaling Pathway
Source: Int J Mol Sci. 2023 Jul 29;24(15):12179. doi: 10.3390/ijms241512179 (PMC10419001; doi:10.3390/ijms241512179)
Supplement: Supplementary file 1 [file ijms-24-12179-s001.zip]

Archive with 1 entries (1 files):
- ijms-2466791-supplementary.pdf
